# Supplementary material for: Application of Stationary IoT Sensor Networks to Reduce Exposure to Particulate Matter During Local Hotspot Events in a Megacity: A Fireworks Case Study
Source: Sensors (Basel). 2026 Jul 7;26(13):4307. doi: 10.3390/s26134307 (PMC13363929; doi:10.3390/s26134307)
Supplement: Supplementary file 1 [file sensors-26-04307-s001.zip]

Archive with 1 entries (1 files):
- sensors-4349508-supplementary.pdf
